# Supplementary material for: Extracellular Vesicle-like Associated microRNAs in Monofloral Honeys: Molecular Characterization and Functional Pathways
Source: Int J Mol Sci. 2026 Jun 11;27(12):5297. doi: 10.3390/ijms27125297 (PMC13300486; doi:10.3390/ijms27125297)
Supplement: Supplementary file 1 [file ijms-27-05297-s001.zip]

Archive with 1 entries (1 files):
- ijms-4344228-supplementary.pdf
